# Supplementary material for: Generation and Characterization of SORT1-Targeted Antibody–Drug Conjugate for the Treatment of SORT1-Positive Breast Tumor
Source: Int J Mol Sci. 2023 Dec 18;24(24):17631. doi: 10.3390/ijms242417631 (PMC10743877; doi:10.3390/ijms242417631)
Supplement: Supplementary file 1 [file ijms-24-17631-s001.zip]

Archive with 1 entries (1 files):
- ijms-2735268-supplementary.pdf
